# Supplementary material for: New and Effective Inhibitor of Class I HDACs, Eimbinostat, Reduces the Growth of Hematologic Cancer Cells and Triggers Apoptosis
Source: Pharmaceutics. 2025 Mar 25;17(4):416. doi: 10.3390/pharmaceutics17040416 (PMC12030756; doi:10.3390/pharmaceutics17040416)
Supplement: Supplementary file 1 [file pharmaceutics-17-00416-s001.zip]

Archive with 1 entries (1 files):
- pharmaceutics-3518047-supplementary.pdf
